# Supplementary material for: Low Iodine Intake May Decrease Women’s Fecundity: A Population-Based Cross-Sectional Study
Source: Nutrients. 2021 Aug 31;13(9):3056. doi: 10.3390/nu13093056 (PMC8467427; doi:10.3390/nu13093056)
Supplement: Supplementary file 1 [file nutrients-13-03056-s001.zip]

Archive with 1 entries (1 files):
- nutrients-1339045-supplementary.pdf
